# Supplementary material for: Health professionals' knowledge and attitude towards patient confidentiality and associated factors in a resource-limited setting: a cross-sectional study
Source: BMC Med Ethics. 2022 Mar 14;23:26. doi: 10.1186/s12910-022-00765-0 (PMC8922732; doi:10.1186/s12910-022-00765-0)
Supplement: Supplementary file 2 — Additional file 2: Supplementary SPSS data on attitude towards Patient Confidentiality. [file 12910_2022_765_MOESM2_ESM.xlsx]

## Sheet: Spss Data Knowledge
Age	Sex	Income	Relgion	Maretal	Ethnicity	Department	Experiance	Workload	TRAINING	DILEMMA	CONTACT	access	informaton	policy	thidparty	breached	contagiou	notcontagious	Edu_level	knowledgeSum	knoREcode	AgeR	expR	DilemaR	paeientservedR	edulevelR	ReligionR	increcod2	experianceR
21	1	4446	1	1	1	6	1	2	1	0	1	1	0	1	0	1	1	1	1	5	1	1	1	1	2	1	1	2	1
21	1	4446	1	1	1	6	1	2	1	0	1	1	0	1	0	1	1	1	1	5	1	1	1	1	2	1	1	2	1
21	1	6300	1	1	1	4	1	1	1	1	1	1	0	1	0	1	1	0	2	4	1	1	1	1	2	2	1	3	1
21	1	6300	1	1	1	4	1	1	1	1	1	1	0	1	0	1	1	0	2	4	1	1	1	1	2	2	1	3	1
22	2	3000	1	1	1	2	1	2	1	3	1	1	0	1	0	1	1	1	1	5	1	1	1	1	2	1	1	1	1
22	2	2700	1	1	1	6	1	2	0	3	1	1	0	1	0	1	1	1	1	5	1	1	1	1	2	1	1	1	1
22	2	2700	1	1	1	2	1	4	0	0	1	1	0	1	0	0	1	0	1	3	0	1	1	2	1	1	1	1	1
22	2	3934	1	1	1	6	1	4	0	0	0	1	0	1	0	0	1	0	1	3	0	1	1	2	1	1	1	2	1
22	1	4609	1	1	1	3	1	1	1	0	0	1	0	1	0	1	1	1	1	5	1	1	1	1	1	1	1	2	1
22	1	2900	1	1	1	3	1	1	1	0	1	1	0	1	0	1	1	1	1	5	1	1	1	1	1	1	1	1	1
22	1	4609	1	1	1	3	1	1	1	0	1	1	0	1	0	1	1	1	1	5	1	1	1	1	1	1	1	2	1
22	2	2900	1	1	1	2	1	2	1	0	1	0	0	1	1	1	1	0	1	4	1	1	1	1	2	1	1	1	1
22	2	2900	1	1	1	5	1	1	1	0	1	0	0	1	1	1	1	0	1	4	1	1	1	1	1	1	1	1	1
22	2	4609	1	1	1	2	1	2	1	0	1	0	0	1	1	1	1	0	1	4	1	1	1	1	2	1	1	2	1
22	2	4609	1	1	1	5	1	1	1	0	1	0	0	1	1	1	1	0	1	4	1	1	1	1	1	1	1	2	1
22	2	3934	1	1	1	4	2	4	1	0	0	1	0	0	0	1	1	0	1	3	0	1	1	1	1	1	1	2	1
22	2	6570	1	1	1	6	2	1	0	0	1	1	1	0	0	1	1	0	2	4	1	1	1	1	1	2	1	3	1
22	2	6570	1	1	1	2	2	1	0	0	1	1	1	0	0	1	1	0	2	4	1	1	1	1	3	2	1	3	1
22	2	6570	1	1	1	6	2	1	0	0	1	1	1	0	0	1	1	0	2	4	1	1	1	1	3	2	1	3	1
23	1	4446	1	1	1	2	1	4	0	0	1	1	1	1	0	1	1	1	1	6	1	1	1	1	3	1	1	2	1
23	1	2900	1	1	1	6	1	4	0	0	1	1	1	1	0	1	1	1	1	6	1	1	1	1	3	1	1	1	1
23	2	4446	1	1	1	5	2	1	0	3	1	1	0	1	1	1	0	0	1	4	1	1	1	2	2	1	1	2	1
23	2	4446	1	1	1	5	2	1	0	3	1	1	0	1	1	1	0	0	1	4	1	1	1	2	2	1	1	2	1
23	2	2900	1	1	1	5	2	1	0	3	1	1	0	1	1	1	0	0	1	4	1	1	1	2	1	1	1	1	1
23	1	4609	1	1	1	5	2	1	1	0	1	1	1	1	1	0	0	1	1	5	1	1	1	1	1	1	1	2	1
23	1	4609	1	1	1	5	2	1	1	0	1	1	1	1	1	0	0	1	1	5	1	1	1	1	1	1	1	2	1
23	2	2900	1	1	1	2	2	3	0	0	1	1	0	1	1	0	0	1	1	4	1	1	1	1	3	1	1	1	1
23	2	4609	1	1	1	2	2	3	0	0	1	1	0	1	1	0	0	1	1	4	1	1	1	1	3	1	1	2	1
23	2	2900	1	1	1	2	2	3	0	0	1	1	0	1	1	0	0	1	1	4	1	1	1	1	3	1	1	1	1
23	2	4609	2	1	1	2	2	3	0	0	0	1	1	1	0	0	0	0	1	3	0	1	1	1	2	1	2	2	1
23	2	2900	2	1	1	2	2	3	0	0	0	1	1	1	0	0	0	0	1	3	0	1	1	1	1	1	2	1	1
23	2	4609	2	1	1	2	2	3	0	0	0	1	1	1	0	0	0	0	1	3	0	1	1	1	1	1	2	2	1
23	1	6000	1	1	6	2	1	2	0	0	1	1	0	1	0	1	1	0	2	4	1	1	1	1	2	2	1	3	1
23	1	6000	1	1	6	2	1	2	0	0	1	1	0	1	0	1	1	0	2	4	1	1	1	1	3	2	1	3	1
23	1	6193	1	1	1	6	1	2	1	0	1	1	0	1	1	1	1	0	2	5	1	1	1	1	3	2	1	3	1
23	1	6193	1	1	1	2	1	2	1	0	1	1	0	1	1	1	1	0	2	5	1	1	1	1	3	2	1	3	1
23	2	6193	1	1	1	6	1	2	1	0	1	1	1	0	0	0	1	1	2	4	1	1	1	1	2	2	1	3	1
23	2	6193	1	1	1	2	1	2	1	0	1	1	1	0	0	0	1	1	2	4	1	1	1	1	2	2	1	3	1
23	1	6193	1	1	1	6	3	3	0	0	1	1	1	1	0	1	1	0	2	5	1	1	1	1	2	2	1	3	1
23	1	6193	1	1	6	2	3	4	0	0	1	1	1	1	0	0	1	1	2	5	1	1	1	1	3	2	1	3	1
23	1	6193	1	1	1	6	3	3	0	0	1	1	1	1	0	1	1	0	2	5	1	1	1	1	3	2	1	3	1
23	1	6193	1	1	6	2	3	4	0	0	1	1	1	1	0	0	1	1	2	5	1	1	1	1	3	2	1	3	1
23	2	5300	1	1	1	3	4	3	0	0	1	1	0	1	0	1	1	1	1	5	1	1	1	1	3	1	1	2	1
23	1	8017	1	1	1	1	1	3	0	0	1	1	1	1	0	1	1	0	2	5	1	1	1	1	3	2	1	3	1
23	1	8017	1	1	1	1	1	3	0	0	1	1	1	1	0	1	1	0	2	5	1	1	1	1	3	2	1	3	1
23	2	8350	2	1	1	5	10	2	1	2	0	1	1	0	0	0	1	0	2	3	0	1	2	1	2	1	2	3	2
23	2	8350	2	1	1	5	10	2	1	2	0	1	1	0	0	0	1	0	2	3	0	1	2	1	2	1	2	3	2
23	1	8350	2	1	1	5	10	2	1	2	1	1	1	0	0	0	1	0	2	3	0	1	2	1	2	1	2	3	2
24	1	2900	1	1	6	2	2	4	0	0	1	1	1	1	0	0	1	0	1	4	1	1	1	1	3	1	1	1	1
24	1	2900	1	1	6	2	2	4	0	0	1	1	1	1	0	0	1	0	1	4	1	1	1	1	3	1	1	1	1
24	2	2990	1	1	1	2	2	2	0	0	1	1	0	0	0	1	1	0	1	3	0	1	1	1	2	1	1	1	1
24	2	2900	2	1	1	6	2	3	0	0	1	0	0	1	1	0	0	1	1	3	0	1	1	1	3	1	2	1	1
24	2	4609	1	1	1	2	2	2	0	0	1	1	0	0	0	1	1	0	1	3	0	1	1	1	2	1	1	2	1
24	1	2900	2	1	1	6	2	3	0	0	1	0	0	1	1	0	0	1	1	3	0	1	1	1	3	1	2	1	1
24	1	2900	1	1	1	6	2	2	0	0	1	1	0	0	0	1	1	0	1	3	0	1	1	1	2	1	1	1	1
24	1	4609	1	1	1	5	3	1	1	0	1	1	0	0	0	1	0	0	1	2	0	1	1	1	1	1	1	2	1
24	1	4609	1	1	1	5	3	1	1	0	1	1	0	0	0	1	0	0	1	2	0	1	1	1	1	1	1	2	1
24	1	5468	1	1	6	2	1	4	0	0	1	1	1	1	0	1	1	0	2	5	1	1	1	1	3	2	1	2	1
24	1	5468	1	1	6	2	1	4	0	0	1	1	1	1	0	1	1	0	2	5	1	1	1	1	3	2	1	2	1
24	2	6500	1	1	1	1	1	1	0	0	1	0	1	0	0	1	1	1	3	4	1	1	1	1	1	3	1	3	1
24	2	6500	1	1	1	1	1	1	1	1	1	1	1	0	0	0	1	0	3	3	0	1	1	1	1	3	1	3	1
24	2	6000	1	1	1	4	2	3	0	1	1	1	0	1	0	0	1	0	2	3	0	1	1	1	3	1	1	3	1
24	2	6000	1	1	1	4	2	3	0	1	1	1	0	1	0	0	1	0	2	3	0	1	1	1	3	1	1	3	1
24	2	6179	1	1	1	3	2	2	0	0	1	1	1	1	0	0	0	0	2	3	0	1	1	1	2	1	1	3	1
24	1	6189	1	1	1	4	2	4	1	1	1	1	0	0	0	1	1	1	2	4	1	1	1	1	3	2	1	3	1
24	1	6193	1	1	1	2	2	2	1	0	1	1	1	1	0	1	1	0	2	5	1	1	1	1	3	2	1	3	1
24	1	6193	1	1	1	2	2	2	1	0	1	1	1	1	0	1	1	0	2	5	1	1	1	1	3	2	1	3	1
24	1	6193	1	1	6	6	2	3	0	0	1	1	1	1	0	0	1	0	2	4	1	1	1	1	3	2	1	3	1
24	1	6193	1	1	6	2	2	3	0	0	1	1	1	1	0	0	1	0	2	4	1	1	1	1	3	2	1	3	1
24	1	6193	1	1	1	6	2	2	1	0	1	1	0	0	0	0	1	0	2	2	0	1	1	1	2	2	1	3	1
24	1	6193	1	1	1	2	2	2	1	0	1	1	0	0	0	0	1	0	2	2	0	1	1	1	2	2	1	3	1
24	1	6193	1	1	1	6	2	2	1	0	1	1	0	0	0	0	1	0	2	2	0	1	1	1	2	2	1	3	1
24	1	6300	1	1	1	3	2	2	0	0	1	1	0	1	1	0	0	1	2	4	1	1	1	1	3	2	1	3	1
24	1	6374	1	1	1	2	2	1	1	0	1	1	1	1	0	0	0	0	2	3	0	1	1	1	1	2	1	3	1
24	1	6374	1	1	1	2	2	1	1	0	1	1	1	1	0	0	0	0	2	3	0	1	1	1	1	2	1	3	1
24	2	6570	1	2	1	5	2	1	0	1	0	1	1	1	0	1	1	0	1	5	1	1	1	1	1	1	1	3	1
24	1	6570	1	1	1	2	2	4	0	2	1	1	1	1	0	1	1	0	2	5	1	1	1	1	3	2	1	3	1
24	1	6570	1	2	1	5	2	1	0	1	0	1	1	1	0	1	1	0	1	5	1	1	1	1	1	1	1	3	1
24	1	6570	1	1	1	2	2	4	0	2	1	1	1	1	0	1	1	0	2	5	1	1	1	1	3	2	1	3	1
24	1	6570	1	2	1	5	2	1	0	1	0	1	1	1	0	1	1	0	1	5	1	1	1	1	1	1	1	3	1
24	2	6570	1	2	1	5	2	1	0	1	0	1	1	1	0	1	1	0	1	5	1	1	1	1	1	1	1	3	1
24	1	6570	1	1	1	5	2	1	0	0	1	1	1	1	0	0	1	0	2	4	1	1	1	1	1	2	1	3	1
24	1	6570	1	1	1	5	2	1	0	0	1	1	1	1	0	0	1	0	2	4	1	1	1	1	1	2	1	3	1
24	1	6570	1	1	1	5	2	1	0	0	1	1	1	1	0	0	1	0	2	4	1	1	1	1	1	2	1	3	1
24	1	6570	1	1	1	2	3	1	0	0	1	1	0	1	0	0	1	0	2	3	0	1	1	1	1	2	1	3	1
24	1	6570	1	1	1	6	3	1	0	0	1	1	0	1	0	0	1	0	2	3	0	1	1	1	1	2	1	3	1
24	1	6570	1	1	1	2	3	1	0	0	1	1	0	1	0	0	1	0	2	3	0	1	1	1	1	2	1	3	1
24	1	6600	1	1	1	6	3	3	0	0	1	1	1	1	0	0	1	1	2	5	1	1	1	1	3	2	1	3	1
24	1	6600	1	1	1	2	3	3	0	0	1	1	1	1	0	0	1	1	2	5	1	1	1	1	3	2	1	3	1
24	1	6300	1	1	1	2	5	3	0	0	1	1	0	1	0	1	1	1	2	5	1	1	1	1	3	2	1	3	1
24	1	6300	1	1	1	6	5	3	0	0	1	1	0	1	0	1	1	1	2	5	1	1	1	1	3	2	1	3	1
24	1	6193	1	1	6	6	7	2	1	0	1	1	0	0	0	0	0	0	1	1	0	1	2	1	2	1	1	3	2
24	1	6193	1	1	6	2	7	2	1	0	1	1	0	0	0	0	0	0	1	1	0	1	2	1	2	1	1	3	2
24	1	7071	1	1	1	3	7	2	0	0	1	1	1	1	0	0	0	0	2	3	0	1	2	1	2	2	1	3	2
24	2	7071	1	2	1	3	3	4	0	0	1	0	0	0	0	0	1	0	2	1	0	1	1	1	3	2	1	3	1
24	1	7150	2	1	6	2	3	4	0	2	1	1	1	1	0	1	1	0	2	5	1	1	1	1	3	2	2	3	1
24	1	7150	2	1	6	6	3	4	0	2	1	1	1	1	0	1	1	0	2	5	1	1	1	1	3	2	2	3	1
24	1	7071	3	1	6	2	4	3	0	0	1	1	1	1	0	0	1	0	2	4	1	1	1	1	3	2	3	3	1
24	1	7071	3	1	6	6	4	3	0	0	1	1	1	1	0	0	1	0	2	4	1	1	1	1	3	2	3	3	1
24	1	7071	3	1	6	2	4	3	0	0	1	1	1	1	0	0	0	0	2	3	0	1	1	1	3	2	3	3	1
24	1	7071	3	1	6	2	4	3	0	0	1	1	1	1	0	0	0	0	2	3	0	1	1	1	3	2	3	3	1
25	2	4609	1	1	1	5	1	1	1	0	1	0	0	0	1	1	1	0	1	3	0	2	1	1	1	1	1	2	1
25	2	4609	1	1	1	5	1	1	1	0	1	0	0	0	1	1	1	0	1	3	0	2	1	1	1	1	1	2	1
25	1	4609	1	1	1	2	2	3	0	0	1	1	0	1	1	0	0	1	1	4	1	2	1	1	3	1	1	2	1
25	1	4609	1	1	1	6	2	2	1	0	1	0	0	1	1	1	1	0	1	4	1	2	1	1	2	1	1	2	1
25	1	4609	1	1	1	2	2	3	0	0	1	1	0	1	1	0	0	1	1	4	1	2	1	1	3	1	1	2	1
25	1	4609	1	1	1	6	2	2	1	0	1	0	0	1	1	1	1	0	1	4	1	2	1	1	2	1	1	2	1
25	2	4000	1	2	6	2	3	1	1	0	1	1	0	1	0	1	1	1	2	5	1	2	1	1	1	2	1	2	1
25	2	4000	1	2	6	2	3	1	1	0	1	1	0	1	0	1	1	1	2	5	1	2	1	1	1	2	1	2	1
25	2	4000	1	2	6	6	3	1	1	0	1	1	0	1	0	1	1	1	2	5	1	2	1	1	1	2	1	2	1
25	2	4609	1	1	1	2	3	2	0	0	1	1	0	1	1	1	1	0	1	5	1	2	1	1	2	1	1	2	1
25	2	4609	1	1	1	6	3	2	0	0	1	1	0	1	1	1	1	0	1	5	1	2	1	1	2	1	1	2	1
25	2	4609	1	1	1	6	3	2	0	0	1	1	0	1	1	1	1	0	1	5	1	2	1	1	2	1	1	2	1
25	1	4609	2	1	1	2	3	3	0	0	1	1	1	0	0	0	1	0	1	3	0	2	1	1	3	1	2	2	1
25	1	4609	1	1	1	6	3	3	0	0	1	1	0	1	1	0	0	0	1	3	0	2	1	1	3	1	1	2	1
25	1	4609	2	1	1	2	3	3	0	0	1	1	1	0	0	0	1	0	1	3	0	2	1	1	3	1	2	2	1
25	1	4609	1	1	1	6	3	3	0	0	1	1	0	1	1	0	0	0	1	3	0	2	1	1	3	1	1	2	1
25	1	4609	2	1	1	2	3	3	0	0	1	1	1	0	0	0	1	0	1	3	0	2	1	1	3	1	2	2	1
25	2	4609	1	1	1	4	3	3	0	0	1	0	0	0	0	1	1	0	1	2	0	2	1	1	3	1	1	2	1
25	2	4609	1	1	1	4	3	3	0	0	1	0	0	0	0	1	1	0	1	2	0	2	1	1	3	1	1	2	1
25	1	5400	1	1	1	3	1	4	0	0	1	1	1	0	0	0	1	0	2	3	0	2	1	1	3	2	1	2	1
25	2	6193	1	1	1	2	1	2	0	0	1	1	0	1	0	0	0	0	2	2	0	2	1	1	3	2	1	3	1
25	1	6500	4	1	1	1	1	1	1	0	1	1	1	0	0	1	1	0	3	4	1	2	1	1	3	3	4	3	1
25	1	6500	4	1	1	1	1	1	1	0	1	1	1	0	0	1	1	0	3	4	1	2	1	1	1	3	4	3	1
25	1	6000	2	1	1	6	2	4	0	0	1	1	1	1	0	1	1	0	2	5	1	2	1	1	3	2	2	3	1
25	1	6000	2	1	1	2	2	4	0	0	1	1	1	1	0	1	1	0	2	5	1	2	1	1	3	2	2	3	1
25	1	6000	1	1	6	5	2	4	0	0	1	1	0	1	0	0	1	0	2	3	0	2	1	1	3	2	1	3	1
25	1	6000	1	1	6	5	2	4	0	0	1	1	0	1	0	0	1	0	2	3	0	2	1	1	3	2	1	3	1
25	1	6193	1	1	1	2	2	2	1	0	1	1	1	1	0	1	1	1	2	6	1	2	1	1	2	2	1	3	1
25	1	6193	1	1	1	6	2	2	1	0	1	1	1	1	0	1	1	1	2	6	1	2	1	1	2	2	1	3	1
25	2	6193	1	2	1	6	2	2	0	0	1	1	0	0	0	1	1	0	2	3	0	2	1	1	2	2	1	3	1
25	2	6193	1	2	1	2	2	2	0	0	1	1	0	0	0	1	1	0	2	3	0	2	1	1	2	2	1	3	1
25	2	6193	1	2	1	5	2	2	1	0	1	1	0	1	0	0	0	0	2	2	0	2	1	1	2	2	1	3	1
25	1	6570	1	1	1	2	2	4	0	0	1	1	1	1	0	1	1	0	2	5	1	2	1	1	3	2	1	3	1
25	1	6570	1	1	1	2	2	4	0	0	1	1	1	1	0	1	1	0	2	5	1	2	1	1	3	2	1	3	1
25	2	6570	2	1	1	5	2	1	0	1	0	1	1	1	0	0	0	1	1	4	1	2	1	1	3	1	2	3	1
25	2	6570	2	1	1	5	2	1	0	1	0	1	1	1	0	0	0	1	1	4	1	2	1	1	3	1	2	3	1
25	2	6570	2	1	1	6	2	1	0	1	0	1	1	1	0	0	0	1	1	4	1	2	1	1	1	1	2	3	1
25	2	6570	2	1	1	5	2	1	0	1	0	1	1	1	0	0	0	1	1	4	1	2	1	1	1	1	2	3	1
25	1	6193	1	1	1	2	3	2	1	0	1	1	1	1	1	1	1	0	2	6	1	2	1	1	2	2	1	3	1
25	1	6193	1	1	1	6	3	2	1	0	1	1	1	1	1	1	1	0	2	6	1	2	1	1	2	2	1	3	1
25	2	6193	1	1	1	6	3	1	0	0	1	0	0	0	0	0	0	0	2	0	0	2	1	1	1	2	1	3	1
25	2	6500	2	1	2	2	3	1	0	0	1	1	1	0	1	0	1	0	2	4	1	2	1	1	1	2	2	3	1
25	1	7150	1	1	1	6	3	3	0	1	1	1	1	1	0	0	1	0	2	4	1	2	1	1	3	2	1	3	1
25	1	7150	1	1	1	2	3	3	0	1	1	1	1	1	0	0	1	0	2	4	1	2	1	1	3	2	1	3	1
25	2	7071	1	2	1	6	4	3	0	0	1	1	1	1	1	1	1	0	2	6	1	2	1	1	3	2	1	3	1
25	2	7071	1	2	1	2	4	3	0	0	1	1	1	1	1	1	1	0	2	6	1	2	1	1	3	2	1	3	1
25	1	7071	2	1	6	4	4	3	0	0	1	1	1	1	0	0	0	0	2	3	0	2	1	1	3	2	2	3	1
25	1	7071	2	1	6	4	4	3	0	0	1	1	1	1	0	0	0	0	2	3	0	2	1	1	3	2	2	3	1
25	1	7165	1	1	6	2	4	4	0	1	1	1	1	1	0	0	1	0	2	4	1	2	1	1	3	2	1	3	1
25	1	7165	1	1	6	6	4	4	0	1	1	1	1	1	0	0	1	0	2	4	1	2	1	1	3	2	1	3	1
26	1	4609	1	1	1	5	2	1	1	0	1	0	0	0	1	1	1	1	1	4	1	2	1	1	1	1	1	2	1
26	1	4609	1	1	1	6	2	2	1	0	1	1	0	1	1	1	0	0	1	4	1	2	1	1	2	1	1	2	1
26	1	4609	1	1	1	5	2	1	1	0	1	0	0	0	1	1	1	1	1	4	1	2	1	1	1	1	1	2	1
26	1	4609	1	1	1	2	2	2	1	0	1	1	0	1	1	1	0	0	1	4	1	2	1	1	2	1	1	2	1
26	1	4609	1	1	1	5	2	1	1	0	1	0	0	0	1	1	1	1	1	4	1	2	1	1	1	1	1	2	1
26	1	4609	1	1	1	2	3	3	0	0	1	0	0	1	1	1	0	1	1	4	1	2	1	1	3	1	1	2	1
26	1	4609	1	1	1	6	3	3	0	0	1	0	0	1	1	1	0	1	1	4	1	2	1	1	3	1	1	2	1
26	1	4609	1	1	1	6	6	3	1	0	0	1	0	1	0	0	0	0	1	2	0	2	2	1	3	1	1	2	2
26	1	6093	1	1	1	2	7	4	0	0	1	1	1	1	0	1	1	0	2	5	1	2	2	2	3	2	1	3	2
26	2	6000	3	1	1	1	1	1	1	0	1	1	0	0	0	0	0	1	3	2	0	2	1	1	1	1	3	3	1
26	2	6000	1	1	5	1	1	1	1	0	1	1	0	0	0	0	1	0	3	2	0	2	1	1	1	2	1	3	1
26	2	6100	1	1	1	1	1	2	1	1	1	1	1	0	0	0	0	0	3	2	0	2	1	1	2	1	1	3	1
26	2	6100	1	1	1	1	1	2	1	1	1	1	1	0	0	0	0	0	3	2	0	2	1	1	2	2	1	3	1
26	2	6193	1	1	1	6	1	2	1	0	1	0	0	0	0	1	1	0	2	2	0	2	1	1	2	1	1	3	1
26	2	6193	1	1	1	6	1	2	1	0	1	0	0	0	0	1	1	0	2	2	0	2	1	1	2	2	1	3	1
26	2	6193	1	1	1	2	1	2	1	0	1	0	0	0	0	1	1	0	2	2	0	2	1	1	2	1	1	3	1
26	1	6000	1	1	1	1	2	4	1	0	1	1	0	1	0	1	1	0	2	4	1	2	1	1	3	3	1	3	1
26	1	6000	1	1	4	1	2	1	1	0	1	1	1	0	0	0	1	0	3	3	0	2	1	1	1	2	1	3	1
26	1	6179	1	1	1	2	6	4	0	0	1	1	1	1	0	1	1	0	2	5	1	2	1	2	3	3	1	3	2
26	1	6193	1	1	1	2	6	2	0	0	1	0	0	1	1	1	1	0	2	4	1	2	1	1	2	3	1	3	2
26	1	6193	1	1	1	2	6	2	0	0	1	0	0	1	1	1	1	0	2	4	1	2	1	1	2	3	1	3	2
26	1	6193	1	1	1	4	3	4	0	0	1	0	0	1	1	0	0	1	2	3	0	2	1	1	3	1	1	3	1
26	2	6193	1	1	1	5	3	1	0	0	1	0	0	0	1	1	0	1	2	3	0	2	1	1	1	1	1	3	1
26	1	6193	1	1	1	4	6	4	0	0	1	0	0	1	1	0	0	1	2	3	0	2	1	1	3	1	1	3	2
26	2	6193	1	1	1	5	6	1	0	0	1	0	0	0	1	1	0	1	2	3	0	2	1	1	1	2	1	3	2
26	2	6500	1	1	1	1	3	1	0	2	1	1	1	0	0	0	1	0	2	3	0	2	1	1	1	2	1	3	1
26	1	6742	1	1	6	5	3	2	0	1	1	1	0	1	0	0	1	0	2	3	0	2	1	1	2	2	1	3	1
26	1	6742	1	1	6	5	3	2	0	1	1	1	0	1	0	0	1	0	2	3	0	2	1	1	2	2	1	3	1
26	2	6193	1	1	1	2	4	1	0	2	1	0	1	1	0	0	1	0	2	3	0	2	1	1	1	2	1	3	1
26	1	6570	1	1	1	5	4	1	1	1	1	0	1	0	0	1	1	1	2	4	1	2	1	1	1	2	1	3	1
26	1	6570	1	1	1	5	4	1	1	1	1	0	1	0	0	1	1	1	2	4	1	2	1	1	1	2	1	3	1
26	1	6570	1	1	1	5	4	1	1	1	1	0	1	0	0	1	1	1	2	4	1	2	1	1	1	2	1	3	1
26	1	6193	1	2	1	5	6	4	1	4	1	1	0	1	1	0	1	1	2	5	1	2	1	2	3	2	1	3	2
26	2	6000	1	2	1	2	7	1	1	0	1	1	0	1	0	0	0	1	2	3	0	2	2	1	1	2	1	3	2
26	1	6000	1	2	1	2	7	1	1	0	1	1	0	1	0	0	0	1	2	3	0	2	2	1	1	2	1	3	2
26	1	6000	1	2	1	2	7	1	1	0	1	1	0	1	0	0	0	1	2	3	0	2	2	1	1	2	1	3	2
26	1	7000	1	2	1	2	7	2	1	0	1	1	0	1	0	1	1	1	2	5	1	2	2	1	2	2	1	3	2
26	1	7000	1	2	1	2	7	2	1	0	1	1	0	1	0	1	1	1	2	5	1	2	2	1	2	2	1	3	2
26	1	7000	1	2	1	2	7	2	1	0	1	1	0	1	0	1	1	1	2	5	1	2	2	1	2	2	1	3	2
26	1	7071	1	1	1	2	4	3	0	0	1	1	0	1	1	1	1	1	2	6	1	2	1	1	3	2	1	3	1
26	1	7071	1	1	1	2	4	3	0	0	1	1	0	1	1	1	1	1	2	6	1	2	1	1	3	2	1	3	1
26	2	7071	1	1	1	4	4	3	0	0	0	0	0	0	0	1	1	0	2	2	0	2	1	1	3	2	1	3	1
26	2	7071	1	1	1	4	4	3	0	0	1	0	0	0	0	1	1	0	2	2	0	2	1	1	3	2	1	3	1
26	2	7071	1	1	1	4	4	3	0	0	1	0	0	0	0	1	1	0	2	2	0	2	1	1	3	2	1	3	1
26	2	7160	1	2	1	5	6	1	0	3	1	1	1	1	0	1	1	0	2	5	1	2	2	2	1	2	1	3	2
26	2	7160	1	2	1	5	6	1	0	3	1	1	1	1	0	1	1	0	2	5	1	2	2	2	1	2	1	3	2
26	2	7160	1	2	1	5	6	1	0	3	1	1	1	1	0	1	1	0	2	5	1	2	2	2	1	2	1	3	2
26	2	7160	1	2	1	5	6	1	0	3	1	1	1	1	0	1	1	0	2	5	1	2	2	2	1	2	1	3	2
26	1	10050	3	1	6	2	4	4	1	0	1	1	1	1	0	0	1	0	4	4	1	2	1	1	3	4	3	3	1
26	1	10050	3	1	6	2	4	4	1	0	1	1	1	1	0	0	1	0	4	4	1	2	1	1	3	4	3	3	1
27	1	4609	2	2	1	2	3	2	1	0	1	1	0	0	1	0	1	0	1	3	0	2	1	1	2	2	2	2	1
27	1	4609	2	2	1	2	3	2	1	0	1	1	0	0	1	0	1	0	1	3	0	2	1	1	2	2	2	2	1
27	1	4609	2	2	1	2	3	2	1	0	1	1	0	0	1	0	1	0	1	3	0	2	1	1	2	2	2	2	1
27	2	6165	1	1	1	2	2	2	1	3	1	1	1	1	1	0	1	0	2	5	1	2	1	2	2	2	1	3	1
27	2	6165	1	1	1	2	2	2	1	3	1	1	1	1	1	0	1	0	2	5	1	2	1	2	2	2	1	3	1
27	2	6193	1	1	1	2	2	2	0	0	1	1	0	0	0	0	1	0	2	2	0	2	1	1	2	2	1	3	1
27	1	6570	2	2	1	2	10	2	1	1	1	0	1	0	1	1	1	1	1	5	1	2	1	1	2	1	2	3	2
27	1	5235	1	2	1	3	10	1	1	0	1	1	1	1	1	1	1	1	1	7	1	2	1	1	1	1	1	2	2
27	1	5235	1	2	1	3	10	1	1	0	1	1	1	1	1	1	1	1	1	7	1	2	1	1	1	1	1	2	2
27	1	6179	1	1	6	2	10	3	0	0	1	1	1	1	0	1	1	0	2	5	1	2	1	1	3	2	1	3	2
27	1	6193	1	1	1	5	3	1	1	0	1	1	1	1	1	0	1	0	2	5	1	2	1	1	1	2	1	3	1
27	1	6193	1	1	1	5	3	1	1	0	1	1	1	1	1	0	1	0	2	5	1	2	1	1	1	2	1	3	1
27	1	6193	1	1	1	5	3	1	1	0	1	1	1	1	1	0	1	0	2	5	1	2	1	1	1	2	1	3	1
27	1	6193	1	1	1	2	3	2	1	0	1	1	0	1	1	0	0	0	2	3	0	2	1	1	2	2	1	3	1
27	1	6193	1	1	1	2	3	2	1	0	1	1	0	1	1	0	0	0	2	3	0	2	1	1	2	2	1	3	1
27	1	6193	1	1	1	2	3	2	0	2	1	0	0	0	0	0	0	1	2	1	0	2	1	1	2	2	1	3	1
27	2	7071	2	2	1	2	2	4	1	2	1	1	1	1	1	1	1	1	2	7	1	2	1	1	3	2	2	3	1
27	1	9000	2	1	1	1	2	1	0	2	1	0	0	0	0	0	1	0	3	1	0	2	1	1	1	3	2	3	1
27	1	8017	1	1	6	2	3	3	0	0	1	1	1	1	0	1	1	0	2	5	1	2	1	1	3	2	1	3	1
27	2	7071	1	2	1	2	7	2	1	1	1	1	1	0	0	1	1	0	2	4	1	2	2	1	2	2	1	3	2
27	2	7071	1	1	2	3	8	4	1	0	1	1	0	1	1	1	1	1	2	6	1	2	2	1	3	2	1	3	2
27	1	10050	1	1	6	2	1	4	0	1	1	1	1	1	0	0	1	0	4	4	1	2	1	1	3	4	1	3	1
27	1	10050	2	1	1	2	1	4	0	2	1	1	1	1	0	0	1	0	4	4	1	2	1	1	3	4	2	3	1
27	1	10050	1	1	6	2	1	4	0	1	1	1	1	1	0	0	1	0	4	4	1	2	1	1	3	4	1	3	1
27	2	12100	1	2	1	2	13	1	0	2	1	1	0	1	0	1	1	0	2	4	1	2	3	1	1	2	1	3	2
27	2	9056	1	1	1	1	2	1	1	0	1	1	1	0	0	0	1	0	3	3	0	2	1	1	1	3	1	3	1
28	2	3934	1	2	1	2	2	4	1	0	0	0	0	1	0	1	1	0	1	3	0	2	1	1	3	1	1	2	1
28	1	4545	1	1	1	2	2	1	1	0	1	1	1	1	1	1	1	1	2	7	1	2	1	1	1	2	1	2	1
28	1	3934	1	1	1	3	3	2	1	0	1	1	1	1	1	0	1	1	1	6	1	2	1	1	2	1	1	2	1
28	1	10058	1	1	1	1	6	4	1	0	1	1	0	1	0	0	1	0	3	3	0	2	2	1	3	3	1	3	2
28	2	6595	1	1	1	2	1	1	0	0	1	1	1	1	1	1	1	1	1	7	1	2	1	1	1	1	1	3	1
28	2	6595	1	1	1	2	1	1	0	0	1	1	1	1	1	1	1	1	1	7	1	2	1	1	1	1	1	3	1
28	2	6595	1	1	1	2	1	1	0	0	1	1	1	1	1	1	1	1	1	7	1	2	1	1	1	1	1	3	1
28	2	6595	1	1	1	2	1	1	0	0	1	1	1	1	1	1	1	1	1	7	1	2	1	1	1	1	1	3	1
28	2	6500	2	2	5	1	2	1	0	1	1	1	1	1	0	0	1	1	3	5	1	2	1	1	1	3	2	3	1
28	1	6719	2	1	1	2	2	4	1	1	1	1	0	1	0	0	1	0	2	3	0	2	1	1	3	2	2	3	1
28	1	6719	2	1	1	2	2	4	1	1	1	1	0	1	0	0	1	0	2	3	0	2	1	1	3	2	2	3	1
28	1	5612	1	1	1	2	3	1	1	1	1	1	1	0	0	0	0	0	2	2	0	2	1	1	1	2	1	2	1
28	1	6000	1	1	3	1	3	1	0	0	1	1	0	0	0	1	0	0	3	2	0	2	1	1	1	3	1	3	1
28	1	6193	1	1	1	5	8	2	1	2	0	1	1	1	0	1	1	1	2	6	1	2	1	1	2	2	1	3	2
28	1	6193	1	1	1	5	3	2	1	2	0	1	1	1	0	1	1	1	2	6	1	2	1	1	2	2	1	3	1
28	2	6193	1	2	1	2	8	2	0	0	1	1	1	1	1	0	0	1	2	5	1	2	1	1	2	2	1	3	2
28	1	6193	1	2	1	2	3	2	0	0	1	1	1	1	1	0	0	1	2	5	1	2	1	1	2	2	1	3	1
28	1	6193	1	2	1	2	8	2	0	0	1	1	1	1	1	0	0	1	2	5	1	2	1	1	2	2	1	3	2
28	1	6193	1	1	1	2	8	2	0	2	1	1	0	1	1	0	1	0	2	4	1	2	1	1	2	2	1	3	2
28	1	6193	1	1	1	5	8	1	1	0	1	1	0	1	1	1	0	0	2	4	1	2	1	1	1	2	1	3	2
28	1	6193	1	2	1	2	3	2	0	0	1	1	0	1	0	1	0	1	2	4	1	2	1	1	2	2	1	3	1
28	1	6193	1	1	1	2	3	2	0	2	1	1	0	1	1	0	1	0	2	4	1	2	1	1	2	2	1	3	1
28	1	6193	1	1	1	5	3	1	1	0	1	1	0	1	1	1	0	0	2	4	1	2	1	1	1	2	1	3	1
28	1	6193	1	2	1	2	3	2	0	0	1	1	0	1	0	1	0	1	2	4	1	2	1	1	2	2	1	3	1
28	1	6193	1	1	1	2	3	2	0	2	1	1	0	1	1	0	1	0	2	4	1	2	1	1	2	2	1	3	1
28	1	6193	1	1	1	2	3	2	1	0	1	1	0	1	0	0	0	0	2	2	0	2	1	1	2	2	1	3	1
28	1	6193	1	1	1	2	3	2	1	0	1	1	0	1	0	0	0	0	2	2	0	2	1	1	2	2	1	3	1
28	2	6193	1	2	1	2	4	1	1	0	1	1	1	1	0	0	0	0	2	3	0	2	1	1	1	2	1	3	1
28	2	6093	1	2	2	2	5	4	1	0	1	1	0	1	0	1	0	0	2	3	0	2	1	1	3	2	1	3	1
28	1	7063	1	1	1	1	2	2	0	0	1	1	1	0	0	1	1	0	3	4	1	2	1	1	2	3	1	3	1
28	1	7063	1	1	1	1	2	2	0	0	1	1	1	0	0	1	1	0	3	4	1	2	1	1	2	3	1	3	1
28	1	9000	2	1	6	1	3	4	1	0	1	1	0	1	0	0	1	0	3	3	0	2	1	1	3	3	2	3	1
28	1	9000	2	1	6	1	8	4	1	0	1	1	0	1	0	0	1	0	3	3	0	2	1	1	3	3	2	3	2
28	1	7071	1	1	1	4	8	3	0	0	1	1	0	1	0	0	0	1	2	3	0	2	1	1	3	2	1	3	2
28	1	7071	1	1	1	4	8	3	0	0	1	1	0	1	0	0	0	1	2	3	0	2	1	1	3	2	1	3	2
28	1	7071	1	1	1	4	8	3	0	0	1	1	0	1	0	0	0	1	2	3	0	2	1	1	3	2	1	3	2
28	2	7071	2	1	2	2	8	2	1	1	1	1	0	0	0	1	0	0	2	2	0	2	1	1	2	2	2	3	2
28	1	7071	2	2	2	2	6	1	1	0	0	0	1	0	0	0	1	0	1	2	0	2	2	1	1	1	2	3	2
28	1	8700	2	2	1	2	7	2	1	2	1	1	0	1	0	1	1	1	2	5	1	2	2	1	2	2	2	3	2
28	1	8700	2	2	1	2	7	2	1	2	1	1	0	1	0	1	1	1	2	5	1	2	2	1	2	2	2	3	2
28	1	11305	3	1	6	1	2	1	0	0	1	0	1	0	0	0	1	0	3	2	0	2	1	1	1	3	3	3	1
28	1	13934	1	1	1	3	3	1	1	0	1	1	0	1	1	0	1	0	1	4	1	2	1	1	1	1	1	3	1
28	1	9050	1	2	1	4	9	3	0	0	1	1	0	1	0	1	1	0	4	4	1	2	1	1	3	4	1	3	2
28	1	9050	1	2	1	4	9	3	0	0	1	1	0	1	0	1	1	0	4	4	1	2	1	1	3	4	1	3	2
28	1	9050	1	2	1	4	9	3	0	0	1	1	0	1	0	1	1	0	4	4	1	2	1	1	3	4	1	3	2
28	1	9095	1	1	1	2	5	4	1	0	1	1	0	0	0	1	1	1	2	4	1	2	1	1	3	2	1	3	1
28	1	10580	1	1	1	1	6	4	1	0	1	1	0	1	0	0	1	0	3	3	0	2	2	1	3	3	1	3	2
28	2	9092	1	2	1	2	8	1	0	0	1	0	1	0	0	0	0	0	2	1	0	2	2	1	1	2	1	3	2
29	1	3934	1	1	1	2	1	4	0	0	1	1	0	1	0	0	1	0	1	3	0	2	1	1	3	1	1	2	1
29	1	3934	1	1	1	2	8	4	0	0	1	1	0	1	0	0	1	0	1	3	0	2	1	1	3	1	1	2	2
29	2	2900	1	2	1	2	4	1	1	0	1	1	1	1	1	0	1	1	1	6	1	2	1	1	1	1	1	1	1
29	2	2900	2	1	1	3	4	2	1	2	1	1	1	1	0	0	1	1	1	5	1	2	1	1	2	1	2	1	1
29	2	4446	2	1	1	3	4	2	1	2	1	1	1	1	0	0	1	1	1	5	1	2	1	1	2	1	2	2	1
29	2	2990	2	1	1	3	8	2	1	2	1	1	1	1	0	0	1	1	1	5	1	2	1	1	2	1	2	1	2
29	2	4446	2	1	1	3	4	2	1	2	1	1	1	1	0	0	1	1	1	5	1	2	1	1	2	1	2	2	1
29	2	6193	1	2	1	2	8	1	1	0	1	1	0	1	0	0	1	1	2	4	1	2	1	1	1	2	1	3	2
29	1	6570	1	2	1	2	4	2	1	3	1	1	1	1	1	1	1	1	1	7	1	2	1	2	2	1	1	3	1
29	1	6570	1	2	1	2	8	2	1	3	1	1	1	1	1	1	1	1	1	7	1	2	1	2	2	1	1	3	2
29	1	6570	1	2	1	2	4	2	1	3	1	1	1	1	1	1	1	1	1	7	1	2	1	2	2	1	1	3	1
29	1	6193	1	1	1	2	8	1	1	2	1	1	0	0	0	0	0	1	1	2	0	2	2	1	1	1	1	3	2
29	1	6193	1	1	1	2	6	1	1	2	1	1	0	0	0	0	0	1	1	2	0	2	2	1	1	1	1	3	2
29	1	7071	1	1	6	3	2	4	1	0	0	1	0	1	0	0	0	1	2	3	0	2	1	1	3	2	1	3	1
29	1	7071	1	2	6	3	3	2	0	0	1	1	0	0	0	1	1	0	2	3	0	2	1	1	2	2	1	3	1
29	2	7071	1	2	1	2	7	2	0	0	1	1	1	0	0	0	0	0	2	2	0	2	2	1	2	2	1	3	2
29	1	7474	2	1	1	4	4	3	0	0	1	1	0	1	0	0	1	0	2	3	0	2	1	1	3	2	2	3	1
29	1	7474	2	1	1	4	4	3	0	0	1	1	0	1	0	0	1	0	2	3	0	2	1	1	3	2	2	3	1
29	2	9050	1	2	1	2	3	2	1	0	1	1	0	1	0	1	1	1	4	5	1	2	1	1	2	4	1	3	1
30	1	3934	1	2	1	2	2	3	1	2	1	1	0	0	1	0	1	0	1	3	0	2	1	1	3	1	1	2	1
30	2	3934	1	2	1	2	2	2	1	2	1	1	0	0	0	0	1	0	1	2	0	2	1	2	2	1	1	2	1
30	1	4609	1	2	1	2	2	3	0	0	1	1	0	1	1	1	1	0	1	5	1	2	1	1	3	1	1	2	1
30	1	4609	1	2	1	2	2	3	0	0	1	1	0	1	1	1	1	0	1	5	1	2	1	1	3	1	1	2	1
30	1	2990	1	1	1	3	3	1	1	2	1	1	1	1	1	1	1	1	1	7	1	2	1	1	1	1	1	1	1
30	1	2990	1	2	1	5	3	1	1	1	1	1	1	1	1	1	1	1	1	7	1	2	1	1	1	1	1	1	1
30	1	2990	1	1	1	3	3	1	1	2	1	1	1	1	1	1	1	1	1	7	1	2	1	1	1	1	1	1	1
30	1	4446	1	2	1	5	6	1	1	1	1	1	1	1	1	1	1	1	1	7	1	2	1	1	1	1	1	2	2
30	1	2990	1	2	1	5	6	1	1	1	1	1	1	1	1	1	1	1	1	7	1	2	1	1	1	1	1	1	2
30	1	2990	1	2	1	5	6	1	1	1	1	1	1	1	1	1	1	1	1	7	1	2	1	1	1	1	1	1	2
30	1	2990	1	1	1	2	6	2	0	1	1	1	1	1	1	0	0	0	1	4	1	2	1	1	2	1	1	1	2
30	1	4609	1	1	1	2	6	2	0	1	1	1	1	1	1	0	0	0	1	4	1	2	1	1	2	1	1	2	2
30	1	2990	1	1	1	2	6	4	0	0	1	1	0	1	1	0	0	1	1	4	1	2	1	1	3	1	1	1	2
30	1	4000	1	1	1	2	6	4	0	5	1	1	1	1	0	1	1	1	2	6	1	2	2	2	3	2	1	2	2
30	1	2900	1	2	1	2	6	4	1	3	1	1	0	0	0	1	1	1	1	4	1	2	1	2	3	1	1	1	2
30	1	5300	2	2	1	2	3	3	1	1	1	1	0	1	0	1	1	0	1	4	1	2	1	1	3	1	2	2	1
30	2	6160	2	2	1	5	3	1	1	0	1	1	1	1	0	1	1	1	2	6	1	2	1	1	1	2	2	3	1
30	1	6193	1	2	2	5	3	1	1	0	0	1	0	1	0	0	0	0	2	2	0	2	1	1	1	2	1	3	1
30	1	6193	1	2	2	5	3	1	1	0	1	1	0	1	0	0	0	0	2	2	0	2	1	1	1	2	1	3	1
30	1	6161	1	1	6	2	6	2	1	0	1	1	1	1	1	1	1	1	1	7	1	2	2	1	2	1	1	3	2
30	1	6193	1	2	1	4	8	1	0	0	1	1	0	0	0	0	1	0	2	2	0	2	2	1	1	2	1	3	2
30	2	6193	1	2	1	2	10	2	1	0	1	1	1	1	1	1	1	1	1	7	1	2	2	1	2	1	1	3	2
30	1	9000	1	2	1	1	3	1	1	0	1	1	1	1	0	0	1	0	3	4	1	2	1	1	1	3	1	3	1
30	1	9000	1	1	1	1	3	2	0	0	1	1	0	0	0	0	0	0	4	1	0	2	1	1	2	4	1	3	1
30	1	9000	1	1	1	1	3	2	0	0	1	1	0	0	0	0	0	0	4	1	0	2	1	1	2	4	1	3	1
30	1	7071	1	1	1	2	4	4	0	0	1	1	0	0	0	1	0	1	2	3	0	2	1	1	3	2	1	3	1
30	1	7071	1	1	1	2	4	4	0	0	1	1	0	0	0	1	0	1	2	3	0	2	1	1	3	2	1	3	1
30	2	8921	1	2	1	2	6	1	0	3	1	1	0	0	0	0	1	0	4	2	0	2	1	2	1	4	1	3	2
30	1	7071	2	2	2	2	6	1	1	2	1	1	0	1	1	1	1	1	2	6	1	2	1	1	1	2	2	3	2
30	1	7071	1	2	1	2	5	3	0	0	1	1	1	0	0	0	0	1	2	3	0	2	1	1	3	2	1	3	1
30	1	7071	1	2	1	2	6	3	0	0	1	1	1	0	0	0	0	1	2	3	0	2	1	1	3	2	1	3	2
30	2	7064	1	2	1	3	8	3	0	0	1	1	1	0	0	0	0	0	2	2	0	2	2	1	3	2	1	3	2
30	1	7071	1	2	1	4	8	3	1	0	1	1	0	1	0	0	1	0	2	3	0	2	2	1	3	2	1	3	2
30	1	8354	1	1	1	2	8	1	0	0	1	1	0	1	0	1	1	1	4	5	1	2	2	1	1	4	1	3	2
30	1	8354	1	1	1	2	8	1	0	0	1	1	0	1	0	1	1	1	4	5	1	2	2	1	1	4	1	3	2
30	1	9300	1	2	1	1	3	1	0	0	1	1	1	0	0	0	1	0	3	3	0	2	1	1	1	3	1	3	1
30	1	10000	1	1	1	2	9	2	1	2	1	1	1	1	0	0	0	0	2	3	0	2	2	1	2	2	1	3	2
31	2	4351	2	1	2	2	3	2	0	1	1	1	0	1	0	1	1	0	2	4	1	2	1	1	2	2	2	2	1
31	2	4351	2	1	2	2	3	2	0	1	1	1	0	1	0	1	1	0	2	4	1	2	1	1	2	2	2	2	1
31	1	7160	1	2	1	2	2	1	1	0	1	1	0	0	1	1	1	0	1	4	1	2	1	1	1	1	1	3	1
31	1	7160	1	2	1	2	2	1	1	0	1	1	0	0	1	1	1	0	1	4	1	2	1	1	1	1	1	3	1
31	2	8000	1	2	1	2	8	2	1	0	1	1	0	1	0	1	1	1	2	5	1	2	2	1	2	2	1	3	2
31	2	8000	1	2	1	2	8	2	1	0	1	1	0	1	0	1	1	1	2	5	1	2	2	1	2	2	1	3	2
31	1	10050	3	1	6	4	2	4	1	0	1	1	1	1	0	0	1	0	4	4	1	2	1	1	3	4	3	3	1
31	1	10050	3	1	6	4	2	4	1	0	1	1	1	1	0	0	1	0	4	4	1	2	1	1	3	4	3	3	1
31	1	9056	1	2	1	2	6	1	1	0	1	1	1	0	1	1	1	1	2	6	1	2	2	1	1	2	1	3	2
32	1	6173	1	2	1	4	6	3	0	0	1	1	0	0	0	0	0	0	2	1	0	2	2	1	3	2	1	3	2
32	1	9898	1	2	1	1	9	1	0	0	1	1	1	0	0	1	0	0	3	3	0	2	1	1	1	3	1	3	2
32	1	9050	1	2	1	2	9	3	1	0	1	1	0	1	0	1	1	1	4	5	1	2	2	1	3	4	1	3	2
32	1	9050	1	2	1	2	9	3	1	0	1	1	0	1	0	1	1	1	4	5	1	2	2	1	3	4	1	3	2
32	1	9050	1	2	1	2	9	3	1	0	1	1	0	1	0	1	1	1	4	5	1	2	2	1	3	4	1	3	2
32	2	9063	1	2	1	2	10	1	1	1	1	1	1	0	0	1	1	0	4	4	1	2	2	1	1	4	1	3	2
33	1	7071	1	1	1	2	6	1	1	0	1	1	1	0	0	0	1	0	2	3	0	2	2	1	1	2	1	3	2
33	1	8493	1	1	6	2	6	4	0	0	1	1	0	0	0	0	1	0	2	2	0	2	2	1	3	2	1	3	2
33	1	8493	1	1	6	2	6	4	0	0	1	1	0	0	0	0	1	0	2	2	0	2	2	1	3	2	1	3	2
34	1	3800	1	2	1	5	4	3	1	3	1	1	0	1	0	1	0	0	1	3	0	2	1	2	3	1	1	2	1
34	1	6160	2	2	1	5	3	2	0	0	1	1	0	1	0	0	0	0	2	2	0	2	1	1	2	2	2	3	1
34	1	7453	1	1	6	2	9	4	0	0	1	1	1	1	0	1	1	0	2	5	1	2	1	1	3	2	1	3	2
34	1	7453	1	1	6	2	9	4	0	0	1	1	1	1	0	1	1	0	2	5	1	2	1	1	3	2	1	3	2
34	1	9074	3	1	6	2	8	4	0	0	1	1	1	1	0	0	1	0	2	4	1	2	2	1	3	2	3	3	2
34	1	9074	3	1	6	2	8	4	0	0	1	1	1	1	0	0	1	0	2	4	1	2	2	1	3	2	3	3	2
35	1	3576	1	2	1	2	5	1	0	0	1	1	0	0	0	0	0	0	1	1	0	3	1	1	1	1	1	2	1
35	1	6193	1	2	1	2	3	2	0	0	1	1	0	1	0	1	1	0	2	4	1	3	1	1	2	2	1	3	1
35	1	7457	2	1	6	2	4	4	1	0	1	1	0	1	0	1	1	0	2	4	1	3	1	1	3	2	2	3	1
35	1	7457	2	1	6	2	4	4	1	0	1	1	0	1	0	1	1	0	2	4	1	3	1	1	3	2	2	3	1
35	1	7071	1	2	1	2	5	3	0	0	1	1	0	0	0	1	1	0	2	3	0	3	1	1	3	2	1	3	1
35	1	7071	1	2	1	2	9	3	0	0	1	1	0	0	0	1	1	0	2	3	0	3	1	1	3	2	1	3	2
35	1	7071	1	2	1	2	9	3	0	0	1	1	0	0	0	1	1	0	2	3	0	3	1	1	3	2	1	3	2
36	2	6093	1	2	2	4	9	2	0	0	1	1	1	1	0	1	0	0	2	4	1	3	1	1	2	2	1	3	2
36	1	7160	1	2	1	2	1	1	1	0	1	1	1	1	1	1	1	1	2	7	1	3	1	1	1	2	1	3	1
36	1	7160	1	2	1	2	1	1	1	0	1	1	1	1	1	1	1	1	2	7	1	3	1	1	1	2	1	3	1
36	1	7160	1	2	1	2	1	1	1	0	1	1	1	1	1	1	1	1	2	7	1	3	1	1	1	2	1	3	1
36	1	7160	1	2	1	2	1	1	1	0	1	1	1	1	1	1	1	1	2	7	1	3	1	1	1	2	1	3	1
36	2	7071	1	2	1	3	3	4	1	0	1	1	0	1	0	0	0	0	2	2	0	3	1	1	3	2	1	3	1
36	2	9085	1	2	3	3	8	2	0	0	1	1	0	1	0	0	0	0	4	2	0	3	2	1	2	4	1	3	2
36	1	9050	1	1	6	1	10	4	0	0	1	1	1	1	0	0	1	0	4	4	1	3	2	1	3	4	1	3	2
36	1	9050	1	1	6	1	10	4	1	0	1	1	1	1	0	0	1	0	4	4	1	3	2	1	3	4	1	3	2
37	2	7000	1	2	1	2	8	1	1	0	1	1	0	1	0	1	1	1	2	5	1	3	2	1	1	2	1	3	2
37	2	7000	1	2	1	2	8	1	1	0	1	1	0	1	0	1	1	1	2	5	1	3	2	1	1	2	1	3	2
37	2	7000	1	2	1	2	8	1	1	0	1	1	0	1	0	1	1	1	2	5	1	3	2	1	1	2	1	3	2
37	2	7079	1	2	1	4	4	4	1	0	1	1	0	1	1	1	1	1	2	6	1	3	1	1	3	2	1	3	1
37	2	12100	1	2	2	3	3	1	0	0	1	1	0	1	0	0	1	0	4	3	0	3	1	1	1	4	1	3	1
38	1	10050	2	2	1	1	9	1	1	1	1	1	0	1	0	1	1	1	4	5	1	3	2	1	1	4	2	3	2
38	2	6193	1	2	1	3	16	1	0	0	1	0	1	1	0	1	0	0	1	3	0	3	3	1	1	1	1	3	2
38	2	8017	1	2	1	4	9	3	0	0	1	0	0	1	1	0	0	1	2	3	0	3	2	1	3	2	1	3	2
38	2	8017	1	2	1	4	9	3	0	0	1	0	0	1	1	0	0	1	2	3	0	3	2	1	3	2	1	3	2
38	2	8017	1	2	1	4	9	3	0	0	1	0	0	1	1	0	0	1	2	3	0	3	2	1	3	2	1	3	2
38	1	10500	2	2	1	1	9	1	1	1	1	1	0	1	0	1	1	1	4	5	1	3	2	1	1	4	2	3	2
39	2	6193	1	2	1	4	3	1	1	0	1	1	0	0	0	0	0	0	2	1	0	3	1	1	1	2	1	3	1
39	2	8647	3	1	6	3	4	4	0	0	1	1	0	1	0	0	1	0	2	3	0	3	1	1	3	2	3	3	1
39	2	8647	3	1	6	3	4	4	0	0	1	1	0	1	0	0	1	0	2	3	0	3	1	1	3	2	3	3	1
39	1	9050	1	2	1	2	9	3	1	0	1	1	1	1	1	0	0	1	4	5	1	3	2	1	3	4	1	3	2
39	1	9050	1	2	1	2	9	3	1	0	1	1	1	1	1	0	0	1	4	5	1	3	2	1	3	4	1	3	2
39	2	9050	1	2	1	1	10	1	1	2	1	1	0	1	0	1	1	0	4	4	1	3	2	1	1	4	1	3	2
39	2	9050	1	2	1	1	10	1	1	2	1	1	0	1	0	1	1	0	4	4	1	3	2	1	1	4	1	3	2
40	1	7000	1	2	6	3	10	4	1	3	1	1	0	1	1	0	1	1	2	5	1	3	2	2	3	2	1	3	2
40	1	9050	1	2	1	4	9	3	0	0	1	0	0	1	1	0	0	0	2	2	0	3	2	1	3	2	1	3	2
40	1	9050	1	2	1	4	9	3	0	0	1	0	0	1	1	0	0	0	2	2	0	3	2	1	3	2	1	3	2
40	1	9050	1	2	1	4	9	3	0	0	1	0	0	1	1	0	0	0	2	2	0	3	2	1	3	2	1	3	2
41	2	10050	1	2	1	5	1	2	1	0	1	1	0	1	0	1	1	1	4	5	1	3	1	1	2	4	1	3	1
41	2	10050	1	2	1	5	1	2	1	0	1	1	0	1	0	1	1	1	4	5	1	3	1	1	2	4	1	3	1
41	2	9050	1	2	1	3	11	2	0	1	1	0	0	0	1	1	1	0	2	3	0	3	3	1	2	2	1	3	2
42	2	6000	1	2	1	2	2	1	0	2	1	1	1	0	0	0	0	0	4	2	0	3	1	1	1	4	1	3	1
42	1	6000	1	2	1	2	2	1	0	2	1	1	1	0	0	0	0	0	4	2	0	3	1	1	1	4	1	3	1
42	1	7071	1	1	6	2	6	4	0	2	1	1	0	1	0	0	1	0	2	3	0	3	2	1	3	2	1	3	2
42	1	7071	1	1	6	2	6	4	0	2	1	1	0	1	0	0	1	0	2	3	0	3	2	1	3	2	1	3	2
42	2	13500	2	1	6	1	8	1	0	1	1	1	0	0	1	0	1	0	4	3	0	3	2	1	1	4	2	3	2
42	2	13500	2	1	6	1	8	1	0	1	1	1	0	0	1	0	1	0	4	3	0	3	2	1	1	4	2	3	2
42	1	11200	1	2	6	2	15	1	0	0	1	1	1	0	0	0	0	0	2	2	0	3	3	1	1	2	1	3	2
42	1	13500	4	2	1	1	16	1	1	3	1	1	1	0	0	1	1	0	3	4	1	3	3	2	1	3	4	3	2
43	1	13000	1	2	1	1	5	3	1	2	1	1	0	1	0	1	1	1	3	5	1	3	1	1	3	3	1	3	1
43	1	9053	3	2	3	3	13	2	1	2	1	1	1	0	0	0	1	1	2	4	1	3	3	1	2	2	3	3	2
43	2	9058	1	2	1	2	2	1	0	1	1	1	1	0	0	0	1	0	4	3	0	3	1	1	1	4	1	3	1
48	1	2900	1	2	1	2	8	2	1	1	0	0	0	1	1	1	1	0	1	4	1	3	2	1	2	1	1	1	2
48	1	10050	2	1	6	4	14	3	1	2	1	1	0	1	0	0	1	0	2	3	0	3	3	1	3	2	2	3	2
48	1	10500	2	1	6	4	14	3	1	2	1	1	0	1	0	0	1	0	2	3	0	3	3	1	3	2	2	3	2
